# Supplementary material for: Description of high-altitude, cold-adaptive, metabolically versatile Dyadobacter aurulentus sp. nov. isolated from Western Himalayan farmland soils
Source: Microbiol Spectr. 2025 Oct 9;13(11):e01145-25. doi: 10.1128/spectrum.01145-25 (PMC12584681; doi:10.1128/spectrum.01145-25)
Supplement: Table S4 — Pairwise genomic relatedness between Dyadobacter aurulentus UC10ᵀ and recognized Dyadobacter species based on average nucleotide identity and average amino acid identity. [file spectrum.01145-25-s0002.xlsx]

## Sheet: ANI_AAI_matrix
Table S4. Pairwise genomic relatedness between Dyadobacter aurulentus UC10ᵀ and recognized Dyadobacter species based on Average Nucleotide Identity (ANI) and Average Amino Acid Identity (AAI).																																<<AAI
Sr. No.	Taxon	Acc. No.	1	2	3	4	5	6	7	8	9	10	11	12	13	14	15	16	17	18	19	20	21	22	23	24	25	26	27	28	29	30
1	Dyadobacter alkalitolerans	AUASO1	*	79.1589	77.4304	78.929	96.2167	88.4671	78.2404	74.3983	77.3631	89.0454	77.2582	79.3906	73.6935	74.675	70.5956	77.2379	74.405	78.4027	74.6672	78.46	80.4643	89.282	75.7363	76.3051	79.5211	77.0471	78.3354	73.7234	70.6362	68.1734
2	Dyadobacter arcticus	JAASQJ01	73.5	*	77.6503	78.0876	79.1586	78.7327	78.7646	73.8027	77.4838	79.2898	77.4153	78.468	73.6391	74.3216	70.1732	77.504	73.7444	79.0668	73.8857	81.8799	80.5927	79.1239	74.9052	75.7993	78.4974	77.1687	79.2272	73.4243	70.1341	67.6678
3	Dyadobacter beijingensis	ARNIO1	72.62	71.7	*	76.6295	77.4146	77.0208	77.1747	72.7703	87.1393	77.5297	86.8482	77.0853	72.2323	73.665	69.604	87.4661	72.9611	77.0995	73.1074	77.7547	78.5802	77.453	73.788	75.6675	77.0719	86.805	77.0703	72.5234	69.7865	67.8911
4	Dyadobacter bucti	SWFPO1	73.23	72.41	71.78	*	78.9318	78.5805	77.0295	74.523	77.0387	79.2802	76.6752	79.0223	73.864	74.9994	70.0796	76.3053	74.0924	77.2267	74.204	77.9009	79.3527	79.5939	76.1005	76.0312	79.2442	76.2574	77.0853	73.8776	70.2245	67.8174
5	Dyadobacter chenhuakuii	CP098805	93.2	73.35	72.9	73.51	*	88.7286	78.3902	74.6605	77.4796	89.4136	77.3077	79.5221	73.8786	75.0375	70.6809	77.2274	74.6142	78.5862	74.729	78.7271	80.6767	89.3475	75.7927	76.4651	79.533	76.9507	78.3204	73.8497	70.8539	68.2455
6	Dyadobacter chenwenxiniae	CP094997	81.34	73.19	72.47	73.22	81.34	*	77.859	74.074	77.023	90.9347	77.0557	79.3353	73.4217	74.4144	70.4469	76.6498	74.107	78.1264	74.2954	77.9494	80.0107	90.5588	75.4071	76.1542	79.2253	76.3094	78.0216	73.5499	70.5375	68.0439
7	Dyadobacter crusticola	JNJBO1	73.19	72.65	72.73	72.25	73.12	72.92	*	73.1992	77.2823	78.3227	77.2712	77.7278	72.6997	73.8824	70.3048	77.1988	73.1094	82.7413	73.4895	78.7193	78.8128	78.3699	74.5266	76.1576	77.6721	76.7891	82.6033	72.7351	70.2759	67.838
8	Dyadobacter diqingensis	JAMXKF01	71.05	70.55	70.03	71.2	71.14	70.94	70.37	*	72.789	74.4846	72.9072	74.6321	82.0239	73.1892	69.6069	72.5879	83.7398	73.4531	72.9699	73.6052	74.4108	74.3477	74.6289	72.6822	74.6558	72.4141	73.0883	81.9591	69.7627	68.3151
9	Dyadobacter endophyticus	BMIA01	72.5	71.74	80.43	72.17	72.56	72.38	72.27	69.93	*	77.5582	87.2591	77.1819	72.1386	73.5129	69.8223	89.5486	73.0199	77.1194	73.3782	77.5848	78.4822	77.4082	73.8265	75.6003	77.2167	88.7845	76.8694	72.4495	69.9417	67.7672
10	Dyadobacter fanqingshengii	CP098806	82.01	73.66	72.7	73.53	82.2	84.38	72.87	71.21	72.62	*	77.6219	79.9099	73.8055	74.7445	70.5527	77.4452	74.5515	78.6467	74.6893	78.6992	80.833	92.6316	76.0696	76.5371	79.8299	77.111	78.4327	74.0225	70.9042	68.1906
11	Dyadobacter fermentans	CP001619	72.79	71.91	81.04	72.23	72.79	72.57	72.57	70.09	80.77	72.72	*	77.1639	72.4885	73.919	69.9666	87.7025	72.9337	76.963	73.4693	77.8435	78.4432	77.6068	74.0144	75.7328	77.0492	87.5053	76.9293	72.5859	70.2148	67.7955
12	Dyadobacter flavalbus	VSBNO1	74.02	73.14	72.66	73.98	74.1	74.03	72.91	71.67	72.6	74.2	72.64	*	74.1555	74.855	70.7604	77.3637	74.2185	77.7215	74.2149	78.0282	79.9897	79.9758	76.6062	76.6788	93.9958	76.7212	77.7801	73.9762	70.8549	68.2519
13	Dyadobacter frigoris	SZVO01	70.68	70.48	69.03	70.82	70.68	70.72	69.82	75.82	69.44	70.89	69.18	71.4	*	73.114	69.2335	72.0644	81.8921	73.0745	72.1033	72.966	73.9566	73.8013	74.8294	72.0592	74.1825	71.7155	72.3429	90.6443	69.3039	67.9588
14	Dyadobacter helix	CAJRAF01	71.5443	71.0142	71.1093	72.0379	71.5461	71.4774	70.9933	71.1717	71.1718	71.5359	71.2798	72.4132	71.1498	*	71.6987	73.624	73.5269	73.9225	73.2927	74.3878	74.9116	75.2425	75.0481	73.5205	74.9707	73.4974	73.6017	73.2122	71.9067	68.0174
15	Dyadobacter jejuensis	QGDT01	68.06	67.96	68.11	68.2	68.08	67.99	67.86	67.97	68.14	68.02	68.15	68.25	67.64	69.4977	*	69.7473	69.6935	70.1161	70.0395	70.222	70.5458	70.3507	70.2246	69.7915	70.6627	69.6878	70.1161	69.3286	77.9018	66.3697
16	Dyadobacter jiangsuensis	PYASO1	72.51	71.73	80.7	71.81	72.38	72.06	72.23	69.89	82.65	72.27	80.81	72.27	69.23	71.0686	67.94	*	72.892	77.0965	73.1774	77.6175	78.1931	77.3663	73.8204	75.58	77.1753	89.1402	76.7118	72.5039	69.9523	67.7287
17	Dyadobacter koreensis	FNXY01	70.7	70.33	69.32	70.73	70.78	70.76	69.7	76.42	69.58	70.93	69.36	70.91	76.24	70.8745	67.48	69.56	*	73.4371	73.3262	73.2887	74.3803	74.412	74.8554	72.3484	74.1584	72.6013	73.0088	82.0413	69.5727	68.2802
18	Dyadobacter linearis	CAJRAU01	74.4086	73.8349	73.5423	73.5609	74.447	74.0887	77.0201	71.2764	73.4394	74.2689	73.4412	73.8463	71.1939	71.2622	68.6498	73.4794	71.1858	*	73.7263	78.6603	79.0154	78.7887	74.6905	75.8804	77.7379	76.5686	87.4752	72.9382	70.2325	67.8905
19	Dyadobacter luteus	QNUL01	70.78	70.28	69.79	70.84	70.78	70.7	70.36	70.45	69.97	70.77	69.92	70.81	70.37	70.8496	67.9	69.97	70.59	71.2299	*	73.581	74.4175	74.5515	77.3004	72.8352	74.1853	73.0052	73.3398	72.4662	70.2029	67.7359
20	Dyadobacter luticola	VCEJ01	73.56	74.93	73.32	73.06	73.61	73.33	73.36	70.63	73.08	73.46	73.21	73.1	70.34	71.4226	67.92	73.15	70.22	74.4962	70.23	*	79.5428	78.702	74.701	76.6193	78.0307	77.5299	78.7145	73.113	70.3515	67.7721
21	Dyadobacter pollutisoli	CP112998	74.17	74.11	73.12	73.8	74.26	74.19	73.1	71.16	73.21	74.53	73.04	73.87	71	71.8951	68.06	73.02	70.78	74.3545	70.78	73.91	*	80.7377	75.9316	76.3647	79.8658	77.8167	78.7129	73.9493	70.685	67.9703
22	Dyadobacter psychrophilus	FUZA01	81.61	73.33	72.44	73.84	81.8	83.47	72.9	70.85	72.51	85.57	72.55	74.29	71.08	72.0291	67.86	72.43	70.87	74.2354	70.63	73.63	74.52	*	76.3725	76.5697	80.2904	76.9674	78.5256	73.911	70.7142	67.948
23	Dyadobacter psychrotolerans	SMFLO1	71.68	71.15	70.09	72.28	71.64	71.56	70.91	71.5	70.29	71.8	70.17	72.7	72.71	72.1559	68.05	70.24	71.82	71.9326	72.4	71.23	71.75	72.32	*	73.4564	76.2699	73.381	74.3856	74.1191	70.3518	67.7372
24	Dyadobacter sandarakinus	CP056775	72.04	71.27	72.48	71.75	72.2	71.85	72.18	70.03	72.18	72.02	72.47	72.52	69.42	71.1089	68.03	72.15	69.37	72.8451	69.92	72.73	72.06	72.03	70.35	*	76.6208	75.4405	75.8648	71.97	69.8411	67.6707
25	Dyadobacter sediminis	VCEI01	74.06	72.99	72.49	73.99	74.04	73.98	72.82	71.44	72.42	74.06	72.51	89.63	71.62	72.3181	68.31	72.44	71.07	73.8889	70.9	73.35	73.98	74.88	72.73	72.47	*	76.8202	77.6241	73.9844	70.7009	68.3938
26	Dyadobacter soli	FNANO1	72.44	71.67	80.74	71.82	72.4	72.15	72.22	69.7	82.32	72.38	81.29	72.13	69.12	71.2445	67.85	82.66	69.29	73.3888	69.75	73.02	72.81	72.3	70.03	71.8	72.1	*	76.6489	72.0665	69.7123	67.6153
27	Dyadobacter aurulentus	VSRNO1	73.07	72.88	72.45	72.61	73.01	73.12	75.49	70.32	72.4	73.18	72.54	72.83	70.05	71.0575	67.87	72.23	70.06	80.6288	70.23	73.46	73.14	73.24	70.97	71.78	72.75	72.57	*	72.5794	70.1066	67.8584
28	Dyadobacter subterraneus	JACYGY01	70.9	70.64	69.27	70.78	70.92	70.99	70.11	75.8	69.64	71	69.38	71.29	84.08	71.1034	67.55	69.57	76.28	71.1241	70.58	70.57	71.04	71.04	72.08	69.36	71.31	69.4	70.13	*	69.3096	67.8314
29	Dyadobacter tibetensis	AZQNO1	68.24	68.15	67.86	68.32	68.3	68.23	68.01	68.27	68.04	68.33	68	68.47	68.18	69.6639	72.15	67.95	68.07	68.7776	68.31	68.18	68.32	68.28	68.43	68.12	68.49	68.01	68.14	68.09	*	66.6559
30	Telluribacter humicola	JAFIQTO1	67.85	67.5	68.43	67.97	67.91	67.68	67.99	67.92	68.27	67.58	68.43	68.23	67.39	68.6415	67.36	68.39	67.49	68.4674	67.83	67.9	68.03	67.63	67.7	68.52	68.18	68.27	67.89	67.35	67.33	*
			ANI>>
