# Supplementary material for: Description of high-altitude, cold-adaptive, metabolically versatile Dyadobacter aurulentus sp. nov. isolated from Western Himalayan farmland soils
Source: Microbiol Spectr. 2025 Oct 9;13(11):e01145-25. doi: 10.1128/spectrum.01145-25 (PMC12584681; doi:10.1128/spectrum.01145-25)
Supplement: Table S5 — Pairwise genomic relatedness between Dyadobacter aurulentus UC10ᵀ and recognized Dyadobacter species based on digital DNA-DNA hybridization. [file spectrum.01145-25-s0003.xlsx]

## Sheet: dDDH_matrix
Table S5. Pairwise genomic relatedness between Dyadobacter aurulentus UC10ᵀ and recognized Dyadobacter species based on digital DNA–DNA hybridization (dDDH).
Sr. No.	Taxon	Acc. No.	1	2	3	4	5	6	7	8	9	10	11	12	13	14	15	16	17	18	19	20	21	22	23	24	25	26	27	28	29	30
1	Dyadobacter alkalitolerans	AUASO1	*
2	Dyadobacter arcticus	JAASQJ01	18.2	*
3	Dyadobacter beijingensis	ARNIO1	18.1	17.3	*
4	Dyadobacter bucti	SWFPO1	19.1	18.1	17.9	*
5	Dyadobacter chenhuakuii	CP098805	54.1	18.2	18	19	*
6	Dyadobacter chenwenxiniae	CP094997	25.8	18.3	17.8	18.7	25.8	*
7	Dyadobacter crusticola	JNJBO1	18.7	17.8	18.1	18.1	18.6	18.6	*
8	Dyadobacter diqingensis	JAMXKF01	18.4	17.7	17.7	18.2	18.7	18.6	18.2	*
9	Dyadobacter endophyticus	BMIA01	18.1	17.3	24.4	18.4	18	18	18.1	17.9	*
10	Dyadobacter fanqingshengii	CP098806	26.1	18.5	17.9	18.9	26.6	28.9	18.1	18.4	17.8	*
11	Dyadobacter fermentans	CP001619	18.2	17.5	25.3	17.8	18.3	18	18	18.2	24.9	18	*
12	Dyadobacter flavalbus	VSBNO1	18.9	18.4	17.9	19.8	19	18.9	18.3	18.3	17.8	18.9	18.1	*
13	Dyadobacter frigoris	SZVO01	18.1	17.8	17.3	18.2	18.4	18.3	18	21	17.4	18.2	17.4	18.3	*
14	Dyadobacter helix	CAJRAF01	18.2	17.7	18.2	18.6	18.7	18.2	17.9	18.3	18.4	18.2	19.1	19.5	18.4	*
15	Dyadobacter jejuensis	QGDT01	17.7	17.2	17.5	17.7	17.4	17.3	17.5	17.4	17.3	17.5	17.2	17.1	17	17.2	*
16	Dyadobacter jiangsuensis	PYASO1	18	17.4	24.9	17.8	18	17.7	17.9	17.8	27.1	17.7	25.5	18.1	17.2	18.6	17.6	*
17	Dyadobacter koreensis	FNXY01	18.3	17.8	17.4	17.6	18.4	18.7	17.7	21	17.7	18.4	17.4	18.1	21.5	18.9	17.1	17.7	*
18	Dyadobacter linearis	CAJRAU01	18.9	18	18	18.7	19.3	18.8	20	18	17.9	18.8	18.1	18.9	17.9	18.4	17.6	18	18.3	*
19	Dyadobacter luteus	QNUL01	18.4	17.7	17.8	18.1	18.3	18	17.7	18.3	18	18	17.8	18.1	18.3	19	17.3	17.9	19.1	18.3	*
20	Dyadobacter luticola	VCEJ01	18.7	19.1	18.3	19	18.8	18.5	18.5	18.3	18.3	18.6	18.5	18.6	17.7	18	17.7	18.3	18	18.6	18.2	*
21	Dyadobacter pollutisoli	CP112998	19.1	18.7	18.1	19	19.3	19.1	18.3	18.3	18.4	19.2	18.2	18.9	18.6	18.5	17.2	18.3	18	18.4	18	18.8	*
22	Dyadobacter psychrophilus	FUZA01	25.7	18.2	17.8	19.7	26.2	28	18.3	18.4	17.9	31.2	17.8	19.4	18.7	20.6	17.7	17.8	18.2	19.2	18	18.8	19.3	*
23	Dyadobacter psychrotolerans	SMFLO1	18.7	18	17.8	19.7	18.8	18.4	17.9	18.7	17.9	18.6	17.9	21.1	20	20	17.7	17.8	19.5	18.3	18.2	18.8	18.8	20.8	*
24	Dyadobacter sandarakinus	CP056775	17.9	17.6	18.4	17.9	18.6	18.2	18.1	18.6	18.1	18	18.6	18.2	17.8	18.4	16.9	18.3	18.1	18.5	18.3	19.4	17.9	18.2	18.6	*
25	Dyadobacter sediminis	VCEI01	18.9	18.2	18	20.1	18.9	18.9	18.3	18.4	17.8	18.9	17.9	40.9	18.8	19.6	16.9	17.8	18	18.8	18.1	18.6	18.9	20.5	20.4	18.4	*
26	Dyadobacter soli	FNANO1	18.1	17.3	25.4	17.7	18.1	18	18.2	17.9	27.1	17.9	26.3	18	17.4	19.5	17.3	27.5	17.7	17.9	17.9	18.6	18.2	17.9	17.6	18.5	17.9	*
27	Dyadobacter aurulentus	VSRNO1	18.6	18.1	18	18.6	18.6	18.6	19.7	18	18.3	18.6	18.1	18.3	17.8	18.1	17.5	18	17.6	23.7	17.8	18.5	18.3	18.7	17.8	18.5	18.1	18.5	*
28	Dyadobacter subterraneus	JACYGY01	18.4	18.1	17.6	18	18.6	18.5	18.2	20.8	17.8	18.1	18.1	18.3	29.3	18.1	16.9	17.6	21.7	18	18.4	18.3	18.7	18.3	19.4	18.2	18	17.7	17.8	*
29	Dyadobacter tibetensis	AZQNO1	18	17.8	17.4	17.7	18.2	17.8	17.8	18.3	17.2	17.9	18.1	17.8	18	17.6	18.7	18	17.9	17.4	17.7	17.7	18.2	18	18.2	17.7	17.7	17.7	18.2	17.9	*
30	Telluribacter humicola	JAFIQTO1	17.4	17.8	17.7	17.4	18.3	18.1	17.5	18.6	18.2	19.3	18.4	18.3	17.3	19.9	17.4	18	17.5	17.4	18.5	17.7	18.8	18	17.8	18.8	19.1	17.5	18.4	17.8	18.2	*
			dDDH>>
			dDDH (in %) - genome-to-genome distance formula 2, which is based on identities over HSPs divided by the total length of the HSPs only. It often gives slightly higher values than formula 1
